# Supplementary material for: A genome-wide association study uncovers a critical role of the RsPAP2 gene in red-skinned Raphanus sativus L
Source: Hortic Res. 2020 Sep 24;7:164. doi: 10.1038/s41438-020-00385-y (PMC7518265; doi:10.1038/s41438-020-00385-y)
Supplement: Supplementary file 2 — Table S1 [file 41438_2020_385_MOESM2_ESM.xlsx]

## Sheet: Table S1
Table S1 Summary of the 179 cultivated radish genotypes.
Individual code	Scientific name	Cultivar name	Skin color	Root shape	Original Country/Region	Genebank Object ID	Clean reads (bp)	Mapped reads (bp)	Mapping rate (%)	Average depth (X)	Coverage 1X (%)	Coverage 4X (%)
NAU-001	Raphanus sativus L.	NAU_Chunxue-H	White	narrow rectangular	Nanjing, China	SAMN14986395	34337716	32395846	94.34	11.89	82.89	67.91
NAU-002	Raphanus sativus L.	NAU_HP-Mazhuang	Red	narrow rectangular	Mianyang, China	SAMN14986396	42443542	39099677	92.12	13.46	83.84	70.58
NAU-003	Raphanus sativus L.	NAU_Banjieqing	Green	broad rectangular	Nanjing, China	SAMN14986397	43698412	40108323	91.78	13.64	83.58	68.35
NAU-004	Raphanus sativus L.	NAU_Duanye-Z	White	narrow rectangular	Shantou, China	SAMN14986398	31550928	27952525	88.59	10.56	79.43	57.34
NAU-005	Raphanus sativus L.	NAU_Xiabaiyu	White	narrow rectangular	Hangzhou, China	SAMN14986399	45759298	40456559	88.41	12.28	81.51	62.13
NAU-006	Raphanus sativus L.	NAU_Yipinhong	Red	transverse elliptic	Mianyang, China	SAMN14986400	42230294	38115251	90.26	12.31	82.95	67.15
NAU-007	Raphanus sativus L.	NAU_SH-Yanghong	Red	elliptic	Shanghai, China	SAMN14986401	47069824	42329629	89.93	13.29	81.9	67.09
NAU-008	Raphanus sativus L.	NAU_XQ-Baiyu	White	narrow rectangular	Tianjin, China	SAMN14986402	28795990	27113178	94.16	10.55	80.92	62.32
NAU-009	Raphanus sativus L.	NAU_Yingxiuhong	Red	broad rectangular	Wuhan, China	SAMN14986403	32492348	30499808	93.87	11.23	84.19	66.91
NAU-010	Raphanus sativus L.	NAU_Hanguang-QH	Red	rectangular	Chengdu, China	SAMN14986404	50737012	45241964	89.17	13.44	82.58	68.2
NAU-011	Raphanus sativus L.	NAU_CX-Hongguang	Red	broad rectangular	Mianyang, China	SAMN14986405	47345172	42638080	90.06	14.52	83.51	71.32
NAU-012	Raphanus sativus L.	NAU_Hongyou	Red	transverse elliptic	Mianyang, China	SAMN14986406	33321296	29858772	89.61	10.73	81.21	59.3
NAU-013	Raphanus sativus L.	NAU_Liming No.1	White	narrow rectangular	Beijing, China	SAMN14986407	32174426	28903261	89.83	10.56	85.44	65.26
NAU-014	Raphanus sativus L.	NAU_BJ-Xinlin	White	circular	Qingxian, China	SAMN14986408	24905226	19323818	77.59	6.96	79.25	38.34
NAU-015	Raphanus sativus L.	NAU_Yuanhong	Red	transverse elliptic	Zhuzhou, China	SAMN14986409	29547544	26410703	89.38	9.89	82.25	58.84
NAU-016	Raphanus sativus L.	NAU_Ziyan-N	Red	broad rectangular	Chengdu, China	SAMN14986410	32829556	30204980	92.01	11.06	84.38	65.77
NAU-017	Raphanus sativus L.	NAU_H-Quanhong	Red	rectangular	Chengdu, China	SAMN14986411	34768900	32224385	92.68	12.16	83.35	69.47
NAU-018	Raphanus sativus L.	NAU_QT-Cuiqing	Green	narrow rectangular	Gaobeidian, China	SAMN14986412	30412384	28134994	92.51	10.93	80.34	62.88
NAU-019	Raphanus sativus L.	NAU_Yuqing-G	Green	narrow rectangular	Qingxian, China	SAMN14986413	31837774	28002889	87.95	10.49	84.12	64.29
NAU-020	Raphanus sativus L.	NAU_Zhedachang	White	narrow obtriangular	Fengcheng, China	SAMN14986414	29804854	27456793	92.12	10.42	81.91	62.35
NAU-021	Raphanus sativus L.	NAU_Hongxincui	Purple	rectangular	Mianyang, China	SAMN14986415	34577264	32339604	93.53	12.13	81.77	68.48
NAU-022	Raphanus sativus L.	NAU_XY-Nanpanzhou	White	rectangular	Shantou, China	SAMN14986416	31164142	28593445	91.75	10.53	81.94	61.58
NAU-023	Raphanus sativus L.	NAU_Daihong-P	Red	elliptic	Zhuzhou, China	SAMN14986417	32744322	29260781	89.36	10.77	82.68	62.16
NAU-024	Raphanus sativus L.	NAU_Yanzhihong	Red	rectangular	Chengdu, China	SAMN14986418	31758590	28052264	88.33	10.6	82.33	63.08
NAU-025	Raphanus sativus L.	NAU_Donghong-PO	Red	obovate	Shantou, China	SAMN14986419	36462942	33804935	92.71	13.55	78.82	69.72
NAU-026	Raphanus sativus L.	NAU_Xinlimei-I	Green	transverse elliptic	Nanjing, China	SAMN14986420	38185280	35429006	92.78	13.23	82.27	70.53
NAU-027	Raphanus sativus L.	NAU_Nanjian-JW	White	narrow rectangular	Ganxin, China	SAMN14986421	30030910	27679802	92.17	10.63	82.29	63.56
NAU-028	Raphanus sativus L.	NAU_ZQ-Hongyan	Red	elliptic	Nanjing, China	SAMN14986422	33196666	25253344	76.07	9.42	82.46	58.96
NAU-029	Raphanus sativus L.	NAU_TJ-Hongli	Pale purple	narrow rectangular	Fengcheng, China	SAMN14986423	33863848	30645561	90.5	11.14	83.15	64.17
NAU-030	Raphanus sativus L.	NAU_Chuhongchun	Red	obtriangular	Wuhan, China	SAMN14986424	35164166	32319422	91.91	11.74	79.41	57.84
NAU-031	Raphanus sativus L.	NAU_Kangrui-Z	White	narrow rectangular	Nanchang, China	SAMN14986425	36466594	33307781	91.34	12.15	83.44	64.63
NAU-032	Raphanus sativus L.	NAU_TZ-Qiuhong	Pale purple	obovate	Jinan, China	SAMN14986426	33121436	29828337	90.06	10.88	82.15	58.92
NAU-033	Raphanus sativus L.	NAU_Touxinhong	Purple	broad rectangular	Mianyang, China	SAMN14986427	59255116	51840254	87.49	14.3	84.49	69.09
NAU-034	Raphanus sativus L.	NAU_Fenghong-1	Red	broad rectangular	Wuhan, China	SAMN14986428	32387738	29912638	92.36	11.04	82.84	64.17
NAU-035	Raphanus sativus L.	NAU_CM-Shuanghong	Purple	broad rectangular	Chengdu, China	SAMN14986429	26510878	23019063	86.83	8.96	81.75	56.43
NAU-036	Raphanus sativus L.	NAU_YP-Hongguo	Red	broad rectangular	Mianyang, China	SAMN14986430	25549896	19696578	77.09	8	79.29	46.29
NAU-037	Raphanus sativus L.	NAU_Mianyanghong	Red	broad rectangular	Mianyang, China	SAMN14986431	34319360	30909315	90.06	10.21	30.27	22.61
NAU-038	Raphanus sativus L.	NAU_Dongyou-E	White	narrow rectangular	Nanjing, China	SAMN14986432	40945376	36822591	89.93	12.8	85.12	70.74
NAU-039	Raphanus sativus L.	NAU_KR-Zhongjian	White	broad rectangular	Wuhan, China	SAMN14986433	30375660	28304950	93.18	10.98	80.21	62.97
NAU-040	Raphanus sativus L.	NAU_T-Xuedanyu	White	narrow rectangular	Nanchang, China	SAMN14986434	28478374	26543550	93.21	10.22	81.35	60.43
NAU-041	Raphanus sativus L.	NAU_Liushizao	White	circular	Chengdu, China	SAMN14986435	32146118	29950341	93.17	10.93	83.89	64.75
NAU-042	Raphanus sativus L.	NAU_Hongxu	Red	obovate	Wuhan, China	SAMN14986436	29328296	26035531	88.77	9.82	83.11	60.37
NAU-043	Raphanus sativus L.	NAU_Yunianghong	Red	narrow rectangular	Wuhan, China	SAMN14986437	39579204	35006665	88.45	12.68	83.18	68.65
NAU-044	Raphanus sativus L.	NAU_Jindahong-P	Red	elliptic	Nanjing, China	SAMN14986438	33201738	29516869	88.9	10.68	82.33	61.47
NAU-045	Raphanus sativus L.	NAU_Chunxiahong	Red	narrow rectangular	Mianyang, China	SAMN14986439	50411096	44030649	87.34	14.37	83.97	68.71
NAU-046	Raphanus sativus L.	NAU_CM-Shanghong	Red	elliptic	Mianyang, China	SAMN14986440	27709580	24677097	89.06	9.44	78.76	48.92
NAU-047	Raphanus sativus L.	NAU_BS-Danyan	White	elliptic	Zhuzhou, China	SAMN14986441	31912988	28120436	88.12	10.28	81.79	59.86
NAU-048	Raphanus sativus L.	NAU_Hongyuan-OU	Red	rectangular	Chengdu, China	SAMN14986442	29511198	25008339	84.74	9.22	83.2	55.78
NAU-049	Raphanus sativus L.	NAU_Sinian301	White	narrow rectangular	South Korea	SAMN14986443	32097126	29763783	92.73	10.59	84.06	63.67
NAU-050	Raphanus sativus L.	NAU_Hongxiang-N	Red	obtriangular	Wuhan, China	SAMN14986444	33111244	30600581	92.42	11.22	85.06	67.24
NAU-051	Raphanus sativus L.	NAU_Kerui-Z40	White	narrow rectangular	Wuhan, China	SAMN14986445	37861394	29513022	77.95	10.88	81.38	61.41
NAU-052	Raphanus sativus L.	NAU_Xiabaichang	White	narrow rectangular	Thailand	SAMN14986446	32204392	28431729	88.29	10.37	86.15	63.75
NAU-053	Raphanus sativus L.	NAU_JG-Hongtong	Red	elliptic	Chengdu, China	SAMN14986447	36419022	32269137	88.61	11.43	85	66.59
NAU-054	Raphanus sativus L.	NAU_Fuyudi-G	White	narrow rectangular	Nanjing, China	SAMN14986448	30567412	28268566	92.48	10.4	85.56	65.56
NAU-055	Raphanus sativus L.	NAU_NZ-Zaojiao	White	elliptic	Zhangzhou, China	SAMN14986449	29453548	27337046	92.81	10.57	80.84	61.97
NAU-056	Raphanus sativus L.	NAU_CJ-Jiujinbang	White	narrow rectangular	Mianyang, China	SAMN14986450	39245862	34925679	88.99	12.61	80.92	66.73
NAU-057	Raphanus sativus L.	NAU_Tianxingdaye	White	narrow rectangular	Nanchang, China	SAMN14986451	24950096	21569616	86.45	8.34	81.61	49.85
NAU-058	Raphanus sativus L.	NAU_Hongxing-IU	Red	obovate	Wuhan, China	SAMN14986452	49559762	44247417	89.28	13.68	83.21	71.05
NAU-059	Raphanus sativus L.	NAU_Yunhong-LB	Red	transverse elliptic	Nanjing, China	SAMN14986453	30667926	28206470	91.97	10.48	84	62.38
NAU-060	Raphanus sativus L.	NAU_Guanhong-3	Red	Rectangular	Mianyang, China	SAMN14986454	35289918	32100304	90.96	11.76	81.51	66.85
NAU-061	Raphanus sativus L.	NAU_NP-Zhongwan	White	narrow rectangular	Shantou, China	SAMN14986455	37474056	35184675	93.89	12.67	86.71	72.18
NAU-062	Raphanus sativus L.	NAU_CT-Meijiao	Green	narrow rectangular	Gaobeidian, China	SAMN14986456	29336376	27642040	94.22	9.82	87.43	63.18
NAU-063	Raphanus sativus L.	NAU_MS-Hongpi	Red	broad rectangular	Mianyang, China	SAMN14986457	29714224	25857497	87.02	9.52	83.65	58.34
NAU-064	Raphanus sativus L.	NAU_Rekang-W	White	narrow rectangular	Hefei, China	SAMN14986458	32059778	29603755	92.34	10.94	82.8	61.23
NAU-065	Raphanus sativus L.	NAU_Fengqiuqing-W	Dark green	broad rectangular	Gaobeidian, China	SAMN14986459	34616070	32792900	94.73	12.28	83.89	70.71
NAU-066	Raphanus sativus L.	NAU_JP-Bawangqing	Dark green	broad rectangular	Gaobeidian, China	SAMN14986460	47039792	42269100	89.86	13.28	82.61	68.01
NAU-067	Raphanus sativus L.	NAU_Yanghua-LB	Red	transverse elliptic	Nanjing, China	SAMN14986461	34701590	31827114	91.72	11.69	81.99	65.98
NAU-068	Raphanus sativus L.	NAU_Shanghongyu-H	Red	elliptic	Shanghai, China	SAMN14986462	29000818	27242418	93.94	10.6	81.43	62.88
NAU-069	Raphanus sativus L.	NAU_Q-Baiyuwang	White	elliptic	Tianjin, China	SAMN14986463	43151184	39548306	91.65	12.56	84.21	69.71
NAU-070	Raphanus sativus L.	NAU_Hongxiu	Red	obovate	Wuhan, China	SAMN14986464	29072068	27065771	93.1	8.89	72.11	54.01
NAU-071	Raphanus sativus L.	NAU_Yuanxiuhong-G	Red	obtriangular	Wuhan, China	SAMN14986465	44804490	41294812	92.17	12.92	84.66	70.29
NAU-072	Raphanus sativus L.	NAU_Tecui-QT	Red	obovate	Qingxian, China	SAMN14986466	36543774	33042885	90.42	11.12	84.14	65.21
NAU-073	Raphanus sativus L.	NAU_Yanzi-HQ	Red	obtriangular	Beijing, China	SAMN14986467	42894840	38780337	90.41	11.9	82.83	61.28
NAU-074	Raphanus sativus L.	NAU_Fushi-HQ	White	circular	Zhuzhou, China	SAMN14986468	22164294	20557484	92.75	7.55	78.09	41.84
NAU-075	Raphanus sativus L.	NAU_YZ-Yunbai	White	transverse elliptic	Zhuzhou, China	SAMN14986469	41890550	38693165	92.37	12.64	83.66	68.95
NAU-076	Raphanus sativus L.	NAU_GL-Xiaguan	White	circular	Zhuzhou, China	SAMN14986470	49949498	45053189	90.2	13.56	83.45	70.36
NAU-077	Raphanus sativus L.	NAU_J-Hongying	Red	Rectangular	Mianyang, China	SAMN14986471	33796234	30824621	91.21	11.46	82.5	64.49
NAU-078	Raphanus sativus L.	NAU_J-Hongsheng	Red	rectangular	Mianyang, China	SAMN14986472	32464834	29390163	90.53	10.42	85.77	62.9
NAU-079	Raphanus sativus L.	NAU_J-Hongshuai	Red	rectangular	Mianyang, China	SAMN14986473	32803314	29597107	90.23	11.31	80.67	64.53
NAU-080	Raphanus sativus L.	NAU_Dayuzao	White	narrow rectangular	Shantou, China	SAMN14986474	39465066	36119057	91.52	13.13	83.24	71.03
NAU-081	Raphanus sativus L.	NAU_Qiaotouqing	Green	rectangular	Tianjin, China	SAMN14986475	56029622	51145439	91.28	15.89	84.77	75.38
NAU-082	Raphanus sativus L.	NAU_Sijiyou-Z	Red	rectangular	Mianyang, China	SAMN14986476	44062444	35755514	81.15	11.36	82.98	64.17
NAU-083	Raphanus sativus L.	NAU_Sijiqing	Green	narrow rectangular	Funan, China	SAMN14986477	45235842	41889507	92.6	13.31	84.25	70.81
NAU-084	Raphanus sativus L.	NAU_Qiyedahong	Red	elliptic	Fengcheng, China	SAMN14986478	43819804	39175961	89.4	12.26	83.26	66.55
NAU-085	Raphanus sativus L.	NAU_SJ-Manhong	Red	elliptic	Zhuzhou, China	SAMN14986479	44490340	40158191	90.26	12.31	82.44	65.03
NAU-086	Raphanus sativus L.	NAU_Zeibutou	Red	elliptic	Nanjing, China	SAMN14986480	41191686	37500587	91.04	13.45	83.48	71.21
NAU-087	Raphanus sativus L.	NAU_Manshanhong-K	Red	elliptic	Nanjing, China	SAMN14986481	38085046	34537662	90.69	10.96	81.68	59.48
NAU-088	Raphanus sativus L.	NAU_Yanzhi-HD	Red	Rectangular	Mianyang, China	SAMN14986482	45290122	41159224	90.88	13.22	81.1	68.23
NAU-089	Raphanus sativus L.	NAU_Kangre-35Z	White	narrow rectangular	Nanchang, China	SAMN14986483	37126928	34503803	92.93	11.15	84.04	65.05
NAU-090	Raphanus sativus L.	NAU_Hongxian-N	Red	obovate	Wuhan, China	SAMN14986484	32167482	28854033	89.7	10.76	81.39	57.67
NAU-091	Raphanus sativus L.	NAU_Loutouqing	Green	narrow rectangular	Nanjing, China	SAMN14986485	45848708	40577254	88.5	12.81	83.09	69.41
NAU-092	Raphanus sativus L.	NAU_FD-Hongguan	Red	rectangular	Chengdu, China	SAMN14986486	29103572	25880469	88.93	8.66	79.11	47.24
NAU-093	Raphanus sativus L.	NAU_Youxuanda-HP	Red	rectangular	Nanjing, China	SAMN14986487	35811328	31063046	86.74	10.61	78.69	55.28
NAU-094	Raphanus sativus L.	NAU_Dayushuang	White	narrow rectangular	Nanjing, China	SAMN14986488	42087108	38461988	91.39	12.21	81.98	64.72
NAU-095	Raphanus sativus L.	NAU_Yuhong-A	Red	transverse elliptic	Nanjing, China	SAMN14986489	35846932	32735939	91.32	10.55	81.52	56.93
NAU-096	Raphanus sativus L.	NAU_Dahongpi-O	Red	elliptic	Shantou, China	SAMN14986490	37557058	33399682	88.93	10.65	83.95	59.99
NAU-097	Raphanus sativus L.	NAU_KR-Zaojia-40	White	narrow rectangular	Wuhan, China	SAMN14986491	31782068	28586956	89.95	10.57	83.53	63.65
NAU-098	Raphanus sativus L.	NAU_Zhida-CG	White	narrow rectangular	Shantou, China	SAMN14986492	45592386	40649995	89.16	12.47	84.45	66.72
NAU-099	Raphanus sativus L.	NAU_Yunanhong-G	Red	obovate	Wuhan, China	SAMN14986493	26639996	24526335	92.07	8.98	79.79	47.35
NAU-100	Raphanus sativus L.	NAU_Hongtongguan	Red	rectangular	Mianyang, China	SAMN14986494	44190166	39361907	89.07	11.93	85.65	66.96
NAU-101	Raphanus sativus L.	NAU_Xuechun	White	narrow rectangular	Beijing, China	SAMN14986495	30297496	27386005	90.39	10.06	85.16	63.08
NAU-102	Raphanus sativus L.	NAU_Dajiang	White	narrow rectangular	Beijing, China	SAMN14986496	40353786	36387763	90.17	11.56	82.85	64.9
NAU-103	Raphanus sativus L.	NAU_Tianjihongpi	Red	broad rectangular	Fengcheng, China	SAMN14986497	36833788	33307779	90.43	10.76	83.68	62.26
NAU-104	Raphanus sativus L.	NAU_Qianhong-3	Red	obovate	Wuhan, China	SAMN14986498	40254964	34165924	84.87	12.64	82.19	68.06
NAU-105	Raphanus sativus L.	NAU_Zhongqiu-HG	Red	narrow rectangular	Nanjing, China	SAMN14986499	39058406	34198678	87.56	11.9	82.3	62.57
NAU-106	Raphanus sativus L.	NAU_Zhengqiuhong	Red	narrow rectangular	Nanjing, China	SAMN14986500	38101274	32659840	85.72	11.73	81.17	63.36
NAU-107	Raphanus sativus L.	NAU_Xianbaichun-Q	White	narrow rectangular	Thailand	SAMN14986501	30528922	27182243	89.04	10.1	79.72	55.89
NAU-108	Raphanus sativus L.	NAU_XB-Changtai	White	narrow rectangular	Thailand	SAMN14986502	28539052	26743148	93.71	10.14	83.47	62.95
NAU-109	Raphanus sativus L.	NAU_Zhongdachun-H	White	narrow rectangular	Wuhu, China	SAMN14986503	38534428	34134831	88.58	12.49	81.66	67.3
NAU-110	Raphanus sativus L.	NAU_Baixu	White	obovate	Nanjing, China	SAMN14986504	41527542	38092129	91.73	13.49	86.54	74.08
NAU-111	Raphanus sativus L.	NAU_Baixue	White	narrow rectangular	South Korea	SAMN14986505	41694840	38729661	92.89	13.68	85.82	73.04
NAU-112	Raphanus sativus L.	NAU_Shunnong301-G	White	narrow rectangular	South Korea	SAMN14986506	35727374	32847847	91.94	11.76	82.4	62.29
NAU-113	Raphanus sativus L.	NAU_X-Hongwang	Red	circular	Guangzhou, China	SAMN14986507	31632482	29019582	91.74	10.36	79.49	58.62
NAU-114	Raphanus sativus L.	NAU_Quanqing-LB	Green	narrow rectangular	Jinan, China	SAMN14986508	28509416	26105067	91.57	9.95	82.95	59.88
NAU-115	Raphanus sativus L.	NAU_Chunhong-1	Red	narrow rectangular	Wuhan, China	SAMN14986509	42506788	39039565	91.84	14	83.15	72.5
NAU-116	Raphanus sativus L.	NAU_Dagen-2	White	obovate	Japan	SAMN14986510	45161168	40821218	90.39	14.34	82.51	71.64
NAU-117	Raphanus sativus L.	NAU_Jiujinwang	White	obovate	Nanjing, China	SAMN14986511	32693384	29500511	90.23	10.71	82.77	61.82
NAU-118	Raphanus sativus L.	NAU_Jixing-DH	Red	elliptic	Xuzhou, China	SAMN14986512	28333124	25111326	88.63	9.57	80.63	55.4
NAU-119	Raphanus sativus L.	NAU_Nanjihong	Red	obovate	Nanjing, China	SAMN14986513	35028294	31308889	89.38	10.99	82.31	62.67
NAU-120	Raphanus sativus L.	NAU_MS-Hongdi	Red	rectangular	Chengdu, China	SAMN14986514	30594732	28120337	91.91	10.51	81.88	61.48
NAU-121	Raphanus sativus L.	NAU_JX-Chuxi-H	Red	rectangular	Chengdu, China	SAMN14986515	33711854	29455183	87.37	10.78	83.55	63.53
NAU-122	Raphanus sativus L.	NAU_Xiuqiuhong	Red	obovate	Nanjing, China	SAMN14986516	40527500	35603459	87.85	12.41	83.95	68.24
NAU-123	Raphanus sativus L.	NAU_Xiahong-W	Red	Rectangular	Guangzhou, China	SAMN14986517	37696654	34229601	90.8	12.66	84.28	71.15
NAU-124	Raphanus sativus L.	NAU_Chunbai-14	White	narrow rectangular	Japan	SAMN14986518	46868650	41044439	87.57	14.26	79.66	69.13
NAU-125	Raphanus sativus L.	NAU_Shenghong-1	Red	circular	Wuhan, China	SAMN14986519	30227818	27303105	90.32	10.3	83.63	63.44
NAU-126	Raphanus sativus L.	NAU_ZD-Changshan	White	narrow rectangular	Nanjing, China	SAMN14986520	35956476	32763161	91.12	11.92	83.7	68.44
NAU-127	Raphanus sativus L.	NAU_LL-Danhong-P	Red	iciclical	Nanjing, China	SAMN14986521	44878292	41206559	91.82	14.61	83.96	73.73
NAU-128	Raphanus sativus L.	NAU_BJ-Qingshi	Dark green	broad rectangular	Xuzhou, China	SAMN14986522	47165206	43265619	91.73	15.15	85.18	75.07
NAU-129	Raphanus sativus L.	NAU_Feihong-1	Red	obovate	Wuhan, China	SAMN14986523	35949398	32701417	90.97	11.19	83.39	63.72
NAU-130	Raphanus sativus L.	NAU_Tejihong-LB	Red	rectangular	Fengcheng, China	SAMN14986524	31533454	28342525	89.88	10.26	82.32	60.72
NAU-131	Raphanus sativus L.	NAU_A1R	Red	rectangular	Nanjing, China	SAMN14986525	33242168	29871924	89.86	10.77	81.94	62.17
NAU-132	Raphanus sativus L.	NAU_B1R	Red	elliptic	Nanjing, China	SAMN14986526	35261926	32243547	91.44	11.15	82.81	62.96
NAU-133	Raphanus sativus L.	NAU_WRA-WB17	White	narrow rectangular	Japan	SAMN14986527	47171038	39782834	84.34	13.99	81.31	70.01
NAU-134	Raphanus sativus L.	NAU_Yuyong-LB	White	narrow rectangular	Taiwan, China	SAMN14986528	28940752	25260911	87.28	9.1	85.58	58.05
NAU-135	Raphanus sativus L.	NAU_Weixiang-LB	White	narrow rectangular	Weifang, China	SAMN14986529	45940782	33991968	73.99	11.33	82.78	60.32
NAU-136	Raphanus sativus L.	NAU_WRA-QZ	White	narrow rectangular	Japan	SAMN14986530	32094916	30019413	93.53	11.27	83.63	66.56
NAU-137	Raphanus sativus L.	NAU_Xiaohong-T	White with red top	rectangular	Nanjing, China	SAMN14986531	30910068	27992403	90.56	10.39	82.44	59.74
NAU-138	Raphanus sativus L.	NAU_TX-Qiyehong	Red	transverse elliptic	Fengcheng, China	SAMN14986532	29929518	26100922	87.21	10	82.32	59.2
NAU-139	Raphanus sativus L.	NAU_Xuebaichuan-G	White	elliptic	Thailand	SAMN14986533	35578078	31527833	88.62	11.28	80.06	58.92
NAU-140	Raphanus sativus L.	NAU_QS-XS	White	narrow rectangular	Japan	SAMN14986534	42248520	37939539	89.8	12.74	85.4	66.38
NAU-141	Raphanus sativus L.	NAU_JP-Chunxuelian	White	elliptic	South Korea	SAMN14986535	31812532	28877406	90.77	11.08	81.6	62.32
NAU-142	Raphanus sativus L.	NAU_Chunhongguan	Red	narrow obtriangular	Nanjing, China	SAMN14986536	33752136	30251585	89.63	11.13	85.63	66.76
NAU-143	Raphanus sativus L.	NAU_Jiangjunbai	White	narrow rectangular	South Korea	SAMN14986537	32353692	29654989	91.66	10.47	83.56	54.77
NAU-144	Raphanus sativus L.	NAU_Nianchuan-BX	White	narrow rectangular	South Korea	SAMN14986538	29423586	23974369	81.48	9.3	76.91	46.39
NAU-145	Raphanus sativus L.	NAU_HL-Black I	Black	circular	German	SAMN14986539	28636042	26281725	91.78	10.13	82.14	62.67
NAU-146	Raphanus sativus L.	NAU_Nianjihong-G	Red	circular	Nanjing, China	SAMN14986540	31165880	27875886	89.44	10.35	80.66	57.45
NAU-147	Raphanus sativus L.	NAU_Fuhongguang	Red	obovate	Wuhan, China	SAMN14986541	23530930	21291821	90.48	8.2	81.7	50.49
NAU-148	Raphanus sativus L.	NAU_Jinguanhong-TG	Red	elliptic	Chengdu, China	SAMN14986542	29769434	27340301	91.84	10.24	81.78	60.74
NAU-149	Raphanus sativus L.	NAU_Ningjihong-LB	Red	transverse elliptic	Nanjing, China	SAMN14986543	29849400	26621732	89.19	9.82	80.86	53.55
NAU-150	Raphanus sativus L.	NAU_Qiutian-SH	Red	elliptic	Nanjing, China	SAMN14986544	29053380	26383070	90.81	9.84	83.46	59.96
NAU-151	Raphanus sativus L.	NAU_Tehongpi-Y	Red	elliptic	Fengcheng, China	SAMN14986545	32019392	29126129	90.96	10.8	81.91	60.18
NAU-152	Raphanus sativus L.	NAU_Qihong-3	Red	obovate	Wuhan, China	SAMN14986546	36612756	33199952	90.68	11.68	84.44	66.83
NAU-153	Raphanus sativus L.	NAU_GS-Hongxin	Purple	rectangular	Nanjing, China	SAMN14986547	36890790	30385845	82.37	11.05	81.75	62.54
NAU-154	Raphanus sativus L.	NAU_YZ-Yubai	White	elliptic	Nanjing, China	SAMN14986548	27833872	24616197	88.44	9.19	81.49	53.84
NAU-155	Raphanus sativus L.	NAU_Bijianqing-LB	Green	elliptic	Nanjing, China	SAMN14986549	30268934	26684053	88.16	10.03	82.65	61.03
NAU-156	Raphanus sativus L.	NAU_YZ-Honglu-B	Red	rectangular	Nanjing, China	SAMN14986550	26997196	24170570	89.53	8.22	77.33	40.5
NAU-157	Raphanus sativus L.	NAU_Dahong-LB	Red	narrow rectangular	Nanjing, China	SAMN14986551	33764992	30609256	90.65	11.3	83.17	65.15
NAU-158	Raphanus sativus L.	NAU_Zhidachun-LB	White	narrow rectangular	Nanjing, China	SAMN14986552	30871898	28008835	90.73	10.68	84.18	65.37
NAU-159	Raphanus sativus L.	NAU_Jingguman-SH	Red	rectangular	Chengdu, China	SAMN14986553	40610180	36375369	89.57	12.88	83.94	70.39
NAU-160	Raphanus sativus L.	NAU_Dianyun-13	White	narrow rectangular	Nanjing, China	SAMN14986554	40156318	36398831	90.64	13.21	81.44	68.92
NAU-161	Raphanus sativus L.	NAU_Zhongguoda	White	elliptic	Chengdu, China	SAMN14986555	45916562	39168204	85.3	14.42	79.28	70.15
NAU-162	Raphanus sativus L.	NAU_TX-Yanhong	Red	transverse elliptic	Nanjing, China	SAMN14986556	48546790	43415074	89.43	14.35	83.48	72.14
NAU-163	Raphanus sativus L.	NAU_Y-Zhongyubai	Red	circular	Nanjing, China	SAMN14986557	44592730	40624217	91.1	13.97	84.15	72.4
NAU-164	Raphanus sativus L.	NAU_Dayou-Z	White	narrow rectangular	Shantou, China	SAMN14986558	47813024	42381428	88.64	14.13	81.98	70.59
NAU-165	Raphanus sativus L.	NAU_XB-Yushan	White	narrow rectangular	Wenzhou, China	SAMN14986559	48759968	42763492	87.7	14	83.05	71.19
NAU-166	Raphanus sativus L.	NAU_JS-Manshi-H	Red	elliptic	Nanjing, China	SAMN14986560	44193754	40717754	92.13	14.48	84.46	74.28
NAU-167	Raphanus sativus L.	NAU_NZ-Dagen	White	iciclical	Zhangzhou, China	SAMN14986561	43468890	39091920	89.93	13.81	81.79	70.74
NAU-168	Raphanus sativus L.	NAU_Shuangjinyou-ZH	Red	rectangular	Mianyang, China	SAMN14986562	40227294	34540613	85.86	11.77	83.5	65.84
NAU-169	Raphanus sativus L.	NAU_Jinxing-P	Red	narrow rectangular	Nanjing, China	SAMN14986563	41297026	35981264	87.13	12.23	83.58	66.83
NAU-170	Raphanus sativus L.	NAU_JX-Sijihong	Red	narrow rectangular	Mianyang, China	SAMN14986564	31641152	22301719	70.48	8.35	79.69	46.22
NAU-171	Raphanus sativus L.	NAU_Zhenxinyuan-ZH	Red	narrow rectangular	Mianyang, China	SAMN14986565	29788566	22969100	77.11	8.77	81.42	52.58
NAU-172	Raphanus sativus L.	NAU_Mantanghong	Green	transverse elliptic	Qingxian, China	SAMN14986566	39267360	35801035	91.17	13.31	82.68	71.55
NAU-173	Raphanus sativus L.	NAU_Zhengdachang	White	elliptic	Nanjing, China	SAMN14986567	37832882	34668058	91.63	12.15	84.61	69.03
NAU-174	Raphanus sativus L.	NAU_Weixianqing	Pale green	narrow rectangular	Weifang, China	SAMN14986568	45513834	42054972	92.4	15.32	81.22	73.14
NAU-175	Raphanus sativus L.	NAU_WPH II	Black	circular	German	SAMN14986569	40344422	36951586	91.59	14.34	77.19	66.56
NAU-176	Raphanus sativus L.	NAU_Xiaoling-MG	Green	circular	Beijing, China	SAMN14986570	33868674	31544367	93.14	12.14	78.29	62.96
NAU-177	Raphanus sativus L.	NAU_NB-Yuanbai	White	transverse elliptic	Ningbo, China	SAMN14986571	43002184	39756624	92.45	14.43	83.98	73.88
NAU-178	Raphanus sativus L.	NAU_Zhangbali-B	White	transverse elliptic	Nantong, China	SAMN14986572	32465478	29625956	91.25	10.84	81.66	61.53
NAU-179	Raphanus sativus L.	NAU_Zhengbai-LH	White	transverse elliptic	Nantong, China	SAMN14986573	36113652	32802471	90.83	11.36	81.78	56.65
